# Supplementary material for: How Valuable Is the RT-qPCR of Pituitary-Specific Transcription Factors for Identifying Pituitary Neuroendocrine Tumor Subtypes According to the New WHO 2017 Criteria?
Source: Cancers (Basel). 2019 Dec 11;11(12):1990. doi: 10.3390/cancers11121990 (PMC6966694; doi:10.3390/cancers11121990)
Supplement: Supplementary file 1 [file cancers-11-01990-s001.zip]

Archive with 1 entries (1 files):
- cancers-605223-supplementary.xlsx
