# Supplementary material for: How Valuable Is the RT-qPCR of Pituitary-Specific Transcription Factors for Identifying Pituitary Neuroendocrine Tumor Subtypes According to the New WHO 2017 Criteria?
Source: Cancers (Basel). 2019 Dec 11;11(12):1990. doi: 10.3390/cancers11121990 (PMC6966694; doi:10.3390/cancers11121990)
Supplement: Supplementary file 1 [file cancers-11-01990-s001.zip › cancers-605223-supplementary.xlsx]

## Sheet: Base
Case	Age (years)	Sex	Cavernous sinus invasion	Tumoral Size	Clinical phenotype	GH	FSH	LH	TSH	PRL	POMC	AVPR1b	CRHR1	Subtypes based on RT-qPCR of pituitary-specific hormone genes	TBX19	NEUROD1	POU1F1	ESR1	GATA2	SF-1	Subtypes based on RT-qPCR of pituitary-specific transcription factor genes	Subtypes based on IHC of pituitary-specific hormones	Subtypes based on IHC of pituitary-specific transcription factors
1	33	Man	Yes	Macroadenoma	Without	0.001	0	0.001	0	0.003	13.955	83.248	29.691	Silent corticotroph	4.941	0	0.001	0.003	0.162	0.908	Silent corticotroph
2	45	Woman	No	Macroadenoma	Without	0	33.998	0.001	0	0	0.002	0	0.124	Gonadotroph	0.068	7.598	0	0.236	2.493	0.673	Gonadotroph
3	32	Woman	No	Macroadenoma	Without	0.2	0.073	0.003	0.051	0.703	11.265	114.642	24.516	Silent corticotroph	8.174	0.029	0.113	0.219	1.844	1.262	Silent corticotroph
4	34	Woman	No	Macroadenoma	Acromegaly	3.147	0.004	0.002	0.002	1.073	0.001	0.014	0.021	Functioning somatotroph mixed	0.078	0.005	1.234	0.162	0.613	0.773	Functioning plurihormonal PIT1	Somatotroph	PIT1
5	40	Woman	Yes	Macroadenoma	Without	0	2.904	0.149	0.002	0	0	0.048	0.12	Gonadotroph	0.019	4.028	0.029	0.484	9.446	0.554	Gonadotroph	Gonadotroph	SF-1
6	41	Woman	No	Macroadenoma	Without	0	0.131	0.239	0	0	0	0.052	0.214	Gonadotroph	0.017	43.749	0.008	0.064	9.616	0.905	Gonadotroph	Null Cell	SF-1
7	63	Woman	No	Macroadenoma	Without	0	4.998	0.012	0	0.002	0.004	0.186	0.1	Gonadotroph	0.034	2.406	0	0.019	0.236	0.855	Gonadotroph	Null Cell	SF-1
8	59	Man	Yes	Macroadenoma	Without	0	0	0	0	0	0.435	62.939	0.232	Silent corticotroph	2.619	3.33	0	0	6.855	0.637	Silent plurihormonal unusual	Corticotroph	TPIT
9	30	Woman	No	Macroadenoma	Without	0.2	0.073	0.003	0.051	0.703	11.265	114.642	24.516	Silent corticotroph	9.852	0	0	0.002	1.668	1.66	Silent corticotroph	Corticotroph	TPIT
10	54	Woman	No	Macroadenoma	Acromegaly	0.582	0.003	0.002	0.007	0.001	0.005	0.098	0	Functioning somatotroph	0.014	0	0.799	0.018	1.176	0.709	Functioning plurihormonal PIT1	Somatotroph	PIT1
11	61	Man	Yes	Macroadenoma	Without	0	0.005	0.001	0	0	0	0.037	0.242	Null Cell	0.022	29.561	0	0.012	41.702	0.674	Gonadotroph
12	80	Woman	Yes	Macroadenoma	Without	0	0	0.029	0	0.001	0.056	0	0	Null Cell	0.047	17.496	0	0	22.959	0.309	Gonadotroph
13	58	Man	Yes	Macroadenoma	Without	0.007	4.348	0.101	0.001	0	0	0	0.066	Gonadotroph	0.01	2.376	0	0.539	9.294	0.179	Gonadotroph	Null Cell	SF-1
14	35	Woman	Yes	Macroadenoma	Without	0.001	0.647	0.001	0	0.002	0.001	0.058	0.066	Gonadotroph	0.01	13.865	0	0.466	2.857	0.474	Gonadotroph
15	15	Man	Yes	Macroadenoma	Hyperprolactinemia	0	0.002	0	0	3.882	0.004	0.007	0.002	Functioning lactotroph	0.052	0	4.141	2.373	0.489	0.802	Functioning plurihormonal PIT1	Lactotroph	PIT1
16	40	Man	No	Macroadenoma	Hyperthyroidism	0.005	0.002	0	3.678	0	0	0	0.004	Functioning tyrotroph	0.032	0.014	1.149	0.001	0.211	0.418	Functioning plurihormonal PIT1	Tyrotroph	PIT1
17	42	Man	No	Macroadenoma	Acromegaly	0.665	12.769	0.036	0	17.311	0.001	0.286	20.854	Functioning plurihormonal unusual	0.164	0.315	0.856	4.518	0.382	0.727	Functioning plurihormonal PIT1
18	76	Woman	Yes	Macroadenoma	Without	0	6.715	0.082	0	0	0	0.001	0.823	Gonadotroph	0.019	23.889	0.003	0.035	18.839	0.81	Gonadotroph	Gonadotroph	SF-1
19	59	Man	Yes	Macroadenoma	Hyperprolactinemia	0	0.001	0.05	0	0.001	0.007	0.018	0.778	Null Cell	0.02	0.01	0.656	0.194	0.682	0.417	Functioning plurihormonal PIT1
20	59	Man	No	Macroadenoma	Without	0	4.823	0.002	0	0	0	0.021	0.948	Gonadotroph	0.015	0.791	0	1.005	3.99	0.568	Gonadotroph	Plurihormonal unusual	SF-1
21	76	Woman	Yes	Macroadenoma	Without	0	0.288	0.006	0	0.002	0	0.007	0.079	Null Cell	0.014	6.205	0.006	0.015	24.07	0.868	Gonadotroph	Plurihormonal unusual	PIT1
22	40	Woman	Yes	Microadenoma	Acromegaly	1.583	2.119	0.024	0.043	0.058	0.071	0.46	1.289	Functioning plurihormonal unusual	0.222	0.117	2.19	0.162	0.184	0.99	Functioning plurihormonal unusual	Somatotroph	PIT1
23	76	Man	No	Macroadenoma	Without	0	6.335	0.074	0	0	0	0.002	0.316	Gonadotroph	0.006	0.066	0	0.004	15.557	0.51	Gonadotroph	Gonadotroph	SF-1
24	18	Man	Yes	Macroadenoma	Hyperprolactinemia	0.009	0.005	0.1	0	0.005	0.004	0.003	0.016	Null Cell	0.011	0.031	0.403	0.624	1.227	0.345	Gonadotroph
25	43	Woman	Yes	Macroadenoma	Without	0	0.413	0	0.001	0.002	0	0.154	0.135	Gonadotroph	0.017	2.43	0	0.295	0.073	0.31	Gonadotroph	Gonadotroph	SF-1
26	53	Woman	No	Microadenoma	Acromegaly	0.777	0.216	0.029	0.017	0.262	0.073	0.001	0.01	Functioning somatotroph	0.109	0.4	0.381	0.133	0.465	0.507	Null Cell
27	41	Woman	Yes	Macroadenoma	Cushing	0	0	0	0.002	0.001	12.853	53.269	42.651	Functioning corticotroph	9.166	0.006	0	0.001	0.319	0.683	Functioning corticotroph	Corticotroph	TPIT
28	31	Man	Yes	Macroadenoma	Without	0.007	0.002	0	0.139	1.036	0.252	0.74	0.395	Silent lactotroph	0.082	11.765	0.07	0.102	4.714	0.503	Gonadotroph	Null Cell	PIT1-SF-1
29	59	Woman	No	Macroadenoma	Acromegaly	0.077	0.407	0.017	1.999	0.179	0.621	0.515	0.188	Silent tyrotroph	0.493	0.178	1.123	1.791	1.252	0.77	Functioning plurihormonal unusual	Somatotroph	PIT1-SF-1
30	46	Woman	No	Macroadenoma	Acromegaly	0.203	0	0	0.776	0.081	0	0.001	0	Functioning plurihormonal PIT1	0.034	0.01	1.054	0.047	0.345	0.413	Functioning plurihormonal PIT1	Somatotroph	PIT1-SF-1
31	37	Woman	No	Macroadenoma	Without	0	0.03	0	0.155	0	0	0.001	0.009	Null Cell	0.013	0.71	0.007	0.019	13.445	0.566	Gonadotroph	Gonadotroph	SF-1-TPIT
32	35	Woman	No	Macroadenoma	Without	0	0.022	0	0.01	0	0	0.004	0.025	Null Cell	0.018	135.108	0.005	0.241	10.547	0.583	Gonadotroph
33	45	Woman	Yes	Macroadenoma	Without	0	0.027	0.001	0.051	0.002	0	0.001	0.027	Null Cell	0.025	34.987	0.005	2.422	16.911	0.615	Gonadotroph	Null Cell	SF-1
34	69	Man	No	Macroadenoma	Without	0	0.114	0	0.008	0	0	0	0.022	Null Cell	0.011	3.247	0	0.008	10.642	0.628	Gonadotroph	Null Cell	SF-1
35	58	Man	Yes	Microadenoma	Hyperprolactinemia	0	0	0	0.006	0.017	0	0.001	0.438	Silent corticotroph	0.141	0	3.104	0.403	1.911	0.731	Functioning plurihormonal PIT1
36	76	Man	Yes	Macroadenoma	Without	0	4.47	0.032	0.187	0	0	0.002	0.051	Gonadotroph	0.011	0	0.014	0.085	7.736	0.446	Gonadotroph
37	74	Man	Yes	Macroadenoma	Without	0	0.616	0.003	0.003	0	0	0.003	0.054	Gonadotroph	0.014	0.219	0	0.043	5.811	0.517	Gonadotroph
38	67	Woman	Yes	Macroadenoma	Without	0.016	0.089	0.028	0.158	0.327	0.118	0.064	0.218	Silent lactotroph	0.118	0	0.06	0.233	43.249	0.88	Gonadotroph
39	47	Woman	Yes	Macroadenoma	Acromegaly	3.304	0.023	0.002	0.092	0.21	0.104	0.09	0.296	Functioning somatotroph	0.137	0.266	0.938	0.076	0.815	0.69	Functioning plurihormonal PIT1	Somatotroph	PIT1
40	69	Woman	No	Macroadenoma	Without	0	2.477	0.005	0.017	0	0	0	0.076	Gonadotroph	0.015	1.983	0.001	0.164	11.343	0.567	Gonadotroph	Gonadotroph	SF-1
41	49	Man	Yes	Macroadenoma	Without	0	0.365	0.136	0.002	0	0	0.002	0.065	Gonadotroph	0.015	22.13	0.003	0.12	2.056	0.563	Gonadotroph	Gonadotroph	SF-1
42	63	Man	No	Macroadenoma	Without	0.84	1.982	1.779	0.024	5.324	0.534	0.127	0.326	Silent lactotroph	0.176	0.506	1.473	3.369	1.469	0.612	Silent plurihormonal PIT1
43	35	Woman	Yes	Microadenoma	Acromegaly	3.092	0.002	0.003	0.085	5.225	0.542	0.059	0.176	Functioning somatotroph mixed	0.135	0.059	1.782	0.517	1.634	0.615	Functioning plurihormonal PIT1	Somatotroph	PIT1
44	19	Man	No	Macroadenoma	Acromegaly	0.719	0	0	0.039	0.266	0	0	0.001	Functioning somatotroph mixed	0.082	0.317	1.755	0.01	0.12	0.543	Functioning plurihormonal PIT1
45	60	Woman	No	Macroadenoma	Without	0	0.545	0.011	0.007	0	0	0.001	0.016	Gonadotroph	0.011	0.284	0	0.022	2.526	0.47	Gonadotroph	Gonadotroph	SF-1
46	75	Woman	Yes	Macroadenoma	Without	0.022	0.318	0.007	1.15	0.236	0.538	0.145	1.372	Silent tyrotroph	0.206	0.333	0.032	0.091	12.647	0.584	Gonadotroph	Gonadotroph	SF-1
47	51	Man	No	Macroadenoma	Without	0	1.555	0	0.115	0	0	0.006	0.016	Gonadotroph	0.074	36.624	0	0.444	33.766	0.544	Gonadotroph	Tyrotroph	Null Cell
48	40	Man	No	Macroadenoma	Without	0	0	0	6.064	0.169	0	0	0	Silent tyrotroph	0.092	0.037	2.04	0.013	1.308	0.381	Silent plurihormonal PIT1	Tyrotroph	PIT1
49	53	Man	No	Macroadenoma	Without	0	0.232	0.006	0.032	0	0	0.01	0.249	Gonadotroph	0.021	0	0.004	0.592	11.208	23.606	Gonadotroph
50	50	Man	No	Macroadenoma	Without	0	4.645	0.04	0.004	0	0	0	0.103	Gonadotroph	0.021	0.241	0.001	0.069	7.902	0.633	Gonadotroph
51	71	Man	Yes	Macroadenoma	Without	0	0.05	0.004	0.007	0	0	0.001	0.21	Null Cell	0.018	0	0	0.012	20.577	0.611	Gonadotroph
52	49	Woman	Yes	Macroadenoma	Without	0	0	0	0	0.001	0.001	4.529	0.014	Silent corticotroph	3.041	151.007	0	0.03	0.341	1.001	Silent corticotroph	Corticotroph	TPIT
53	41	Man	Yes	Macroadenoma	Without	0	0.029	0	0	0	0	0.015	0.148	Null Cell	0.018	1.225	0	0.007	17.72	0.76	Gonadotroph	Gonadotroph	SF-1
54	53	Woman	No	Microadenoma	Acromegaly	0.256	19.017	2.887	0	0.661	1.077	0.421	2.267	Functioning plurihormonal unusual	0.408	0	0.568	3.718	1.603	0.601	Functioning plurihormonal PIT1
55	72	Man	Yes	Macroadenoma	Without	0	0.207	0	0.04	0	0.001	0.004	0.021	Gonadotroph	0.096	41.135	0	0.594	17.547	0.711	Gonadotroph	Gonadotroph	Null Cell
56	65	Woman	Yes	Macroadenoma	Without	0	0.588	0.001	0.077	0.17	0.001	0.007	0.118	Gonadotroph	0.009	0.86	0.043	0.065	13.992	0.567	Gonadotroph	Gonadotroph	SF-1-PIT1
57	63	Woman	No	Macroadenoma	Acromegaly	1.281	0.478	0.207	0.475	0.186	0.315	0.032	0.279	Functioning somatotroph	0.153	0.225	1.28	0.358	0.628	0.564	Functioning plurihormonal PIT1	Somatotroph	PIT1
58	75	Man	No	Macroadenoma	Without	0	5.216	0.001	1.044	0.001	0.013	0.005	0.025	Gonadotroph	0.021	4.672	0.002	0.361	0.331	0.672	Null Cell	Gonadotroph	SF-1
59	50	Man	Yes	Macroadenoma	Without	0	0.24	0.001	0.009	0	0	0.002	0.016	Gonadotroph	0.023	5.506	0.017	0.481	9.068	0.787	Gonadotroph
60	44	Woman	No	Macroadenoma	Without	0.852	0.013	0.004	0.135	8.34	17.509	2.394	22.071	Silent plurihormonal unusual	3.39	0.979	0.331	0.627	1.069	0.7	Silent plurihormonal unusual
61	35	Woman	Yes	Macroadenoma	Hyperprolactinemia	0	0	0	0.001	15.764	0	0	0	Functioning lactotroph	0.348	0	3.948	4.984	0.395	1.039	Functioning plurihormonal PIT1	Lactotroph	PIT1
62	62	Man	Yes	Macroadenoma	Without	0	0.498	0.009	0.018	0	0	0	0.011	Gonadotroph	0.02	5.394	0.011	0.045	15.963	0.653	Gonadotroph
63	21	Woman	No	Microadenoma	Hyperprolactinemia	0.324	0.077	0.055	0.006	5.091	0.012	0.018	0.054	Functioning mamosomatotroph	0.107	11.939	1.996	2.216	0.543	0.609	Functioning plurihormonal PIT1
64	24	Woman	Yes	Macroadenoma	Acromegaly	2.329	0.001	0	0.008	0	0.001	0.001	0.002	Functioning somatotroph	0.011	0.006	1.348	0.003	0.119	0.584	Functioning plurihormonal PIT1	Somatotroph	PIT1
65	73	Man	Yes	Macroadenoma	Without	0	0.043	0.002	0.023	0	0	0.001	0.091	Null Cell	0.033	3.278	0	0.171	5.069	0.804	Gonadotroph	Gonadotroph	PIT1-SF-1
66	51	Woman	No	Macroadenoma	Acromegaly	0.958	0.001	0	0.008	2.433	0	0.002	0.008	Functioning somatotroph mixed	0.112	0	1.153	0.008	0.19	0.528	Functioning plurihormonal PIT1	Somatotroph	PIT1
67	18	Man	No	Macroadenoma	Hyperprolactinemia	0	0	0	0.001	16.132	0	0	0.015	Functioning lactotroph	0.057	0	2.464	1.593	0.218	0.809	Functioning plurihormonal PIT1	Lactotroph	PIT1
68	54	Man	No	Macroadenoma	Acromegaly	0.983	0.001	0	0.283	0.006	0	0.001	0.002	Functioning somatotroph	0.061	0.003	1.075	0.005	0.095	0.663	Functioning plurihormonal PIT1	Somatotroph	PIT1
69	37	Man	No	Microadenoma	Without	0.616	0	0	0.01	10.933	0	0	0.005	Silent mamosomatotroph	0.345	0.013	2.057	3.355	0.135	0.783	Silent plurihormonal PIT1
70	52	Man	No	Macroadenoma	Without	0.222	0.179	0.11	0.052	1.579	0.137	0.404	0.733	Silent mamosomatotroph	0.26	0.256	1.201	1.524	2.493	0.819	Silent plurihormonal PIT1	Somatotroph	PIT1
71	83	Woman	Yes	Macroadenoma	Without	0	0.596	0.001	0.107	0	0	0.005	0.01	Gonadotroph	0.016	4.737	0.002	0.13	12.411	0.86	Gonadotroph	Null Cell	PIT1-SF-1
72	51	Man	No	Macroadenoma	Without	0	0	0	0.003	0	1.611	14.685	1.095	Silent corticotroph	1.826	0.022	0	0.005	0.493	0.385	Silent corticotroph	Corticotroph	TPIT
73	32	Man	No	Macroadenoma	Without	0	0	0	0.012	0	0	0.015	0.029	Null Cell	0.025	0	0	0.453	19.873	0.544	Gonadotroph
74	38	Man	Yes	Macroadenoma	Without	0	0.062	0.006	0.008	0.001	0	0.001	0.171	Null Cell	0.025	8.609	0.005	0.01	10.605	0.498	Gonadotroph
75	67	Woman	Yes	Macroadenoma	Without	0	0.81	0.062	0.018	0	0	0	0.039	Gonadotroph	0.022	0.7	0.004	0.055	9.347	0.578	Gonadotroph	Null Cell	SF-1
76	41	Woman	No	Macroadenoma	Hyperprolactinemia	0	0	0	0.006	0	0	12.113	0.004	Silent corticotroph	6.64	20.516	0	0.01	0.131	0.374	Silent corticotroph
77	43	Man	Yes	Macroadenoma	Without	0.006	0	0	0.09	0.002	0	0.001	0.002	Null Cell	0.535	0	1.525	0.015	0.038	0.353	Silent plurihormonal PIT1
78	43	Man	Yes	Macroadenoma	Without	0	0.496	0	0	0	0	2.553	0	Gonadotroph	0	2.684	0.014	0	5.863	0.32	Gonadotroph
79	60	Man	No	Macroadenoma	Without	0	0.103	0.019	0	0.001	0	0.938	0	Null Cell	0.929	1.324	0	0	5.168	0.174	Silent plurihormonal unusual
80	49	Woman	Yes	Macroadenoma	Without	0	0.101	0.034	0.209	0	0	1.498	0.084	Null Cell	0.021	0.103	0.021	0.01	3.665	0.4	Gonadotroph
81	74	Man	No	Macroadenoma	Cushing	0	3.731	0.057	0.031	0	0	0.002	0.042	Gonadotroph	0.016	7.217	0.003	0.812	7.986	0.61	Gonadotroph	Null Cell	SF-1
82	56	Man	No	Macroadenoma	Without	0	0.018	0.018	0.001	0	0	0.004	0.007	Null Cell	0.015	2.145	0	0.006	4.9	0.554	Gonadotroph	Gonadotroph	SF-1
83	59	Man	Yes	Macroadenoma	Without	0	1.624	0.055	0.072	0	0	0.001	0.108	Gonadotroph	0.011	0	0.006	0.078	8.564	0.559	Gonadotroph	Gonadotroph	SF-1
84	42	Man	No	Macroadenoma	Without	0	0.026	0.006	0.004	0	0	0.001	0.006	Null Cell	0.023	0	0.007	0.018	5.032	0.796	Gonadotroph
85	69	Woman	Yes	Macroadenoma	Hyperprolactinemia	0.001	0	0	0	0	0	0	0	Null Cell	0.371	0	0.304	0	21.209	0.311	Gonadotroph	Lactotroph	PIT1
86	47	Man	Yes	Macroadenoma	Without	0	0	0	0.016	0.001	0.347	4.963	0.026	Silent corticotroph	2.288	10.578	0.001	1.561	0.952	0.639	Silent corticotroph	Corticotroph	TPIT
87	23	Man	No	Microadenoma	Cushing	0	0	0.022	0	0	3.548	11.747	3.483	Silent corticotroph	14.306	0.651	0	0.005	1.465	0.835	Silent corticotroph	Corticotroph	TPIT
88	42	Man	Yes	Macroadenoma	Without	0.001	0.823	0.358	0.117	0.01	0.007	0.104	5.12	Gonadotroph	0.033	10.101	0.003	0.012	42.451	1.789	Gonadotroph	Gonadotroph	SF-1
89	65	Man	No	Macroadenoma	Without	0	1.601	0.162	0.016	0	0	0	0.041	Gonadotroph	0.025	5.222	0.029	0.641	9.311	0.734	Gonadotroph	Gonadotroph	SF-1
90	62	Man	Yes	Macroadenoma	Without	0	0.262	0.239	0	0	0	0	0.038	Gonadotroph	0.063	0.665	0.002	0.019	6.602	0.938	Gonadotroph	Gonadotroph	SF-1
91	45	Woman	No	Macroadenoma	Cushing	0	0	0	0	0.001	27.396	3.296	19.928	Functioning corticotroph	8.187	0.325	0	0.001	0.073	0.756	Functioning corticotroph
92	55	Woman	Yes	Macroadenoma	Without	0	0.051	0.014	0	0	0.014	23.097	0.336	Silent corticotroph	1.912	7.069	0	0.002	0.138	0.599	Silent corticotroph
93	38	Woman	Yes	Macroadenoma	Without	0.006	0.023	0.143	0.024	0.388	0.119	0.159	0.564	Null Cell	0.028	7.466	0.06	0.444	13.509	0.662	Gonadotroph
94	45	Woman	No	Macroadenoma	Cushing	0	0	0	0.026	0.02	8.606	4.234	20.512	Functioning corticotroph	4.713	0.012	0.002	0.006	0.215	0.717	Functioning corticotroph
95	72	Man	Yes	Macroadenoma	Without	0	0.007	0.001	0.147	0	0.001	0	0.046	Null Cell	0.135	0.275	0.971	0.136	17.656	0.916	Gonadotroph
96	55	Man	Yes	Macroadenoma	Acromegaly	5.801	0.008	0.003	0	0	0.001	0.096	0	Functioning somatotroph	0.029	0	0.762	0.005	0.158	0.517	Functioning plurihormonal PIT1
97	49	Woman	No	Macroadenoma	Acromegaly	0.565	0.153	0.058	0.002	0.119	0.121	1.243	1.091	Functioning somatotroph	0.183	0.086	0.972	0.112	0.293	0.883	Functioning plurihormonal PIT1
98	61	Man	Yes	Macroadenoma	Without	0	0.193	0	0	0	0	0	0.03	Null Cell	0.024	6.766	0	0.479	1.44	0.379	Null Cell
99	70	Man	Yes	Macroadenoma	Without	0	1.773	0.083	0.003	0.001	0.015	0	0	Gonadotroph	0.013	1.906	0.004	0	46.518	0.398	Gonadotroph
100	58	Man	Yes	Macroadenoma	Without	0	0.215	0.001	3.548	0	0.001	0	0.081	Silent tyrotroph	0.072	0.043	1.614	0.01	1.19	0.544	Silent plurihormonal PIT1
101	16	Man	Yes	Macroadenoma	Hyperprolactinemia	0.003	0	0.003	0	4.95	0.001	0	0.493	Functioning lactotroph	0.075	0.061	0.726	1.489	0.07	0.407	Functioning plurihormonal PIT1
102	37	Man	Yes	Macroadenoma	Hyperprolactinemia	0.001	0.003	0	0.114	4.829	0	0	0.012	Functioning lactotroph	0.128	0	2.144	2.802	1.217	1.042	Functioning plurihormonal PIT1
103	70	Man	Yes	Macroadenoma	Without	0	0	0	0	0	0	0	0	Null Cell	0.014	0.009	0	0.051	1.388	0.473	Gonadotroph
104	39	Woman	No	Microadenoma	Cushing	0.286	0.823	0.314	0.001	0.875	7.381	46.162	65.681	Functioning corticotroph	8.089	18.161	0.439	0.655	0.442	0.697	Functioning corticotroph
105	50	Woman	No	Macroadenoma	Without	0.102	0.296	0.095	0.011	1.892	5.059	91.359	64.759	Silent corticotroph	7.994	0.365	0.407	0.853	0.377	0.675	Silent corticotroph
106	35	Woman	Yes	Macroadenoma	Without	0	0.001	0.001	0	0	6.226	24.613	36.989	Silent corticotroph	4.189	23.606	0.006	0.012	0.4	0.49	Silent corticotroph
107	55	Woman	Yes	Macroadenoma	Cushing	0	0	0.003	0	0	0.211	55.973	0	Functioning corticotroph	0.981	3.833	0	0.414	0.47	0.348	Functioning corticotroph
108	62	Man	Yes	Macroadenoma	Hyperprolactinemia	0.003	0.001	0	0.002	0.002	0.001	0.003	0.024	Null Cell	0.033	39.327	0.971	1.028	1.248	0.574	Functioning plurihormonal PIT1
109	77	Woman	Yes	Macroadenoma	Acromegaly	0.799	0.099	0.037	0	0.02	0.008	0.092	0.089	Functioning somatotroph	0.032	14.222	0.755	0.047	0.312	0.847	Functioning plurihormonal PIT1
110	17	Woman	Yes	Microadenoma	Without	0.76	0.474	0.75	0.228	0.019	2.298	6.004	15.491	Silent plurihormonal unusual	1.735	5.889	0.496	0.51	5.299	0.717	Silent plurihormonal unusual
111	38	Woman	No	Microadenoma	Cushing	0.002	0.001	0.002	0	0.087	2.694	18.494	36.641	Functioning corticotroph	19.492	0.251	0.023	0.044	0.152	0.766	Functioning corticotroph
112	33	Woman	No	Microadenoma	Cushing	0.005	0.011	0.008	0	0.035	11.569	36.91	62.206	Functioning corticotroph	7.319	0	0.016	0.023	0.803	0.673	Functioning corticotroph
113	41	Man	Yes	Macroadenoma	Without	0	0.255	0.002	0	0	0	0	0.484	Gonadotroph	0.049	2.24	0	1.296	23.639	0.824	Gonadotroph
114	39	Man	Yes	Macroadenoma	Acromegaly	0.014	0.021	0.034	0	0.015	0.003	0.027	0.163	Gonadotroph	0.032	3.595	0.457	0.494	12.69	0.98	Gonadotroph
115	68	Woman	No	Macroadenoma	Cushing	0	0	0.001	0	0	1.017	19.798	1.575	Functioning corticotroph	2.208	7.385	0	0.016	0.334	0.461	Functioning corticotroph
116	42	Woman	Yes	Macroadenoma	Without	0	0.05	0.061	0	0.013	0	0	0	Gonadotroph	0.106	13.194	0.011	0.027	2.567	2.387	Gonadotroph
117	28	Woman	No	Microadenoma	Cushing	0	0.001	0.001	0	0	1.858	47.589	20.139	Functioning corticotroph	7.984	0.002	0.001	0.004	0.985	1.266	Functioning corticotroph
118	39	Woman	No	Microadenoma	Cushing	0.002	0.005	0.003	0	0.023	5.534	38.274	53.548	Functioning corticotroph	7.62	0.031	0.018	0.029	0.344	1.297	Functioning corticotroph
119	75	Man	No	Macroadenoma	Hyperprolactinemia	0.001	0.001	0	0.009	24.464	0.02	0.024	0.225	Functioning lactotroph	0.286	0.022	3.153	5.677	1.445	1.743	Functioning plurihormonal PIT1
120	32	Man	Yes	Macroadenoma	Without	0	0	0.001	0	0.001	6.839	109.186	51.496	Silent corticotroph	11.322	0.828	0.001	0.013	1.112	1.331	Silent corticotroph
121	48	Man	No	Microadenoma	Acromegaly	2.653	0.004	0.002	0.012	0.001	0	0	0	Functioning somatotroph	0.174	0	2.306	0.009	0.444	1.465	Functioning plurihormonal PIT1
122	39	Woman	Yes	Macroadenoma	Acromegaly	0.033	0	0.001	0.002	0.002	0	0	0	Null Cell	0.031	0	3.377	0.002	0.19	1.145	Functioning plurihormonal PIT1
123	31	Man	Yes	Macroadenoma	Without	0	0.006	0.003	0.001	0	2.269	5.053	6.141	Silent corticotroph	0.335	0.033	0.001	0.038	1.776	1.096	Gonadotroph
124	37	Man	Yes	Macroadenoma	Acromegaly	2.61	0.001	0.003	0	0.011	0.001	0	0.024	Functioning somatotroph	0.053	0.003	4.396	0.006	0.175	1.411	Functioning plurihormonal PIT1
125	22	Woman	No	Microadenoma	Cushing	0.168	0.106	0.063	0.029	0.496	4.869	59.396	37.842	Functioning corticotroph	7.974	0.479	0.648	0.611	1.06	0.959	Functioning corticotroph
126	22	Woman	Yes	Macroadenoma	Hyperthyroidism	0.019	0	0	17.343	0	0.001	0.001	0.002	Functioning tyrotroph	0.2	0	2.411	0.023	0.13	0.747	Functioning plurihormonal PIT1
127	68	Woman	No	Macroadenoma	Without	0.009	0.298	0.023	1.284	0.001	0.026	0.322	0.815	Silent tyrotroph	0.107	9.116	5.659	0.052	4.394	0.951	Silent plurihormonal PIT1
128	52	Woman	No	Microadenoma	Acromegaly	0.642	0.01	0.003	0.001	0.017	0.004	0.065	0.15	Functioning somatotroph	0.047	0.052	2.125	0.284	0.561	1.473	Functioning plurihormonal PIT1
129	54	Man	Yes	Macroadenoma	Without	0.024	0.148	0.001	0	0	0	0.029	0.069	Null Cell	0.028	4.918	0.042	0.015	58.503	1.221	Gonadotroph
130	56	Man	Yes	Microadenoma	Acromegaly	3.844	0.013	0.002	0.019	0.178	0.003	0.058	0.067	Functioning somatotroph	0.131	0.011	3.389	0.083	0.706	1.293	Functioning plurihormonal PIT1
131	29	Woman	Yes	Microadenoma	Acromegaly	1.997	0.002	0.001	0	0.024	0.012	0.107	0.142	Functioning somatotroph	0.047	0.081	2.964	0.037	0.588	1.504	Functioning plurihormonal PIT1
132	58	Woman	Yes	Macroadenoma	Without	0.009	0.198	0.001	0.007	0.052	0.01	0.126	0.627	Null Cell	0.043	7.699	0.047	0.379	35.92	1.227	Gonadotroph
133	36	Woman	Yes	Macroadenoma	Without	0.027	0.001	0.002	2.613	0.027	0.033	0.161	0.5	Silent tyrotroph	0.254	0.011	3.489	0.033	0.495	1.119	Silent plurihormonal PIT1
134	55	Man	No	Microadenoma	Acromegaly	2.012	0.007	0.008	0.005	0.037	0.199	0.767	2.687	Functioning somatotroph	0.35	0.293	4.008	0.033	0.377	1.605	Functioning plurihormonal PIT1
135	57	Man	Yes	Macroadenoma	Acromegaly	1.22	0.031	0.005	0	0.004	0.004	0.081	0.128	Functioning somatotroph	0.038	0.149	3.767	0.234	2.269	1.754	Functioning plurihormonal PIT1
136	40	Man	No	Macroadenoma	Acromegaly	0.698	0.006	0.001	0.001	2.801	0.005	0.039	0.133	Functioning mamosomatotroph	0.274	0.094	3.931	4.538	1.331	1.119	Functioning plurihormonal PIT1
137	35	Woman	Yes	Macroadenoma	Acromegaly	3.822	0.005	0.011	0	0.041	0.001	0	0	Functioning somatotroph	0.015	0	2.399	0.004	0.225	0.859	Functioning plurihormonal PIT1
138	49	Man	Yes	Macroadenoma	Without	0	1.371	0.103	0	0	0	0	0.013	Gonadotroph	0.019	5.035	0.002	0.178	17.227	1.255	Gonadotroph
139	58	Woman	Yes	Macroadenoma	Without	0.004	0.043	0.06	0.044	0	0.003	0.736	1.881	Null Cell	0	4.336	0.118	0	11.247	1.509	Gonadotroph
140	36	Man	Yes	Macroadenoma	Without	0	1.537	0.001	0	0	0	0.331	0.168	Gonadotroph	4.909	264.618	0.002	0.029	0.335	1.866	Silent plurihormonal unusual
141	71	Woman	Yes	Macroadenoma	Without	0.044	0.369	0.045	0.004	0.004	0.023	0.7	1.183	Gonadotroph	0.073	0	0.033	0	22.126	1.043	Gonadotroph
142	57	Woman	Yes	Macroadenoma	Without	0	0.004	0.001	0	0	0.005	95.778	0.096	Silent corticotroph	0.061	7.306	3.606	0.089	0.421	1.297	Silent plurihormonal PIT1
143	53	Man	Yes	Macroadenoma	Without	0.062	0.034	0.04	0.005	0.004	0.048	0.497	0.098	Null Cell	0.026	31.082	0	0.279	19.749	0.745	Gonadotroph
144	33	Woman	No	Macroadenoma	Without	0.002	0.002	0.001	0	0	0.015	65.446	0.138	Silent corticotroph	0.108	5698.42	0.028	0.12	31	1.215	Gonadotroph
145	71	Man	Yes	Macroadenoma	Without	0	0.195	0.001	0.016	0.002	0	0.026	0.24	Gonadotroph	0.033	8.397	0.211	0.063	6.64	0.775	Gonadotroph
146	41	Woman	Yes	Macroadenoma	Acromegaly	0.349	0.004	0.002	0.001	0.027	0.126	0.811	1.531	Functioning somatotroph	0.119	0.065	1.102	0.101	0.735	0.776	Functioning plurihormonal PIT1
147	35	Woman	Yes	Macroadenoma	Without	0	21.264	0	0	0	0	0.004	0.154	Gonadotroph	0	2.631	0	0	0	22.574	Gonadotroph
148	35	Woman	No	Macroadenoma	Acromegaly	2.073	0.004	0.002	0.003	0	0	0.024	0.012	Functioning somatotroph	0.016	0.018	2.376	0.005	0.149	0.637	Functioning plurihormonal PIT1
149	52	Woman	No	Macroadenoma	Cushing	0.001	0.001	0	0	0	1.276	10.153	16.165	Functioning corticotroph	2.734	0.045	0.002	0.068	0.156	0.669	Functioning corticotroph
150	25	Woman	Yes	Macroadenoma	Acromegaly	0.227	0.001	0.006	0.001	0	0	0.025	0.005	Functioning somatotroph	0.051	1.237	1.976	0.003	0.543	1.477	Functioning plurihormonal PIT1
151	75	Woman	Yes	Macroadenoma	Without	0	0.033	0.001	0	0	0	0.038	0.099	Null Cell	0.033	1.361	0	0.013	15.054	1.014	Gonadotroph
152	56	Man	Yes	Macroadenoma	Without	0	0.282	0.038	0	0	0	0.003	0.244	Gonadotroph	0.018	5.576	0.094	0.031	18.083	0.739	Gonadotroph
153	54	Woman	Yes	Macroadenoma	Without	0	10.978	0.009	0	0	0	0.202	0.65	Gonadotroph	0.018	2.214	0	0.889	0.198	0.525	Null Cell
154	37	Man	Yes	Macroadenoma	Acromegaly	0.179	0.003	0	0.017	0.006	0.003	0.005	0.011	Functioning somatotroph	0.041	23.785	1.631	0.015	0.088	0.795	Functioning plurihormonal PIT1
155	29	Woman	Yes	Macroadenoma	Hyperprolactinemia	0	0	0	0	0	0.315	0	6.228	Silent corticotroph	0.477	4667.7	1.88	0	0	1.669	Silent plurihormonal unusual
156	44	Woman	No	Macroadenoma	Cushing	0	0.002	0	0	0.036	21.887	0.826	1.025	Functioning corticotroph	3.155	202.99	0	0	0	0.576	Functioning corticotroph
157	34	Woman	No	Microadenoma	Acromegaly	2.284	0.019	0.071	0.404	0.18	0.031	0.029	0.08	Functioning somatotroph	0.192	2.276	3.567	0.239	0.225	0.725	Functioning plurihormonal PIT1
158	70	Woman	No	Macroadenoma	Without	0.001	0	0	0.002	3.146	0	0.001	0.22	Silent lactotroph	0.05	1.037	2.428	0.146	0.72	0.518	Silent plurihormonal PIT1
159	37	Man	Yes	Macroadenoma	Without	0.002	1.048	0.001	0.032	2.749	0.004	0.003	0.04	Silent plurihormonal unusual	0.059	1.69	0.061	0.242	1.52	0.428	Gonadotroph
160	53	Man	No	Macroadenoma	Acromegaly	0.055	0	0	0.004	131.503	0	0	0.001	Silent lactotroph	0.592	0.122	2.794	0.714	0.188	0.862	Functioning plurihormonal PIT1
161	49	Man	Yes	Macroadenoma	Without	0.001	0	0.001	0.029	2.794	0.123	0.277	0.214	Silent lactotroph	1.046	3.231	0.011	0.612	0.344	0.191	Silent corticotroph
162	21	Woman	Yes	Macroadenoma	Acromegaly	0.629	0	0.001	0.102	0.165	0.001	0.001	0.002	Functioning somatotroph	0.038	1.878	2.116	0	0	0.34	Functioning plurihormonal PIT1
163	50	Man	Yes	Macroadenoma	Without	0.001	20.543	0.161	0.01	0.006	0	0.001	0.052	Gonadotroph	0.014	0.748	0.001	0.28	5.339	0.633	Gonadotroph
164	36	Man	No	Macroadenoma	Acromegaly	35.749	0.019	0.016	0.01	2.925	0.001	0	0	Functioning somatotroph mixed	0.014	5.177	0.013	0	0	0.019	Null Cell
165	56	Man	Yes	Macroadenoma	Without	0.006	19.386	1.67	18.152	0.685	0	0	0.13	Silent plurihormonal unusual	0	6.377	0	0.024	0.113	0.012	Null Cell
166	48	Woman	Yes	Macroadenoma	Without	0.01	2.433	4.049	2.266	2.476	0	0.001	0.021	Silent plurihormonal unusual	0.012	2.724	0.574	0.054	2.494	0.367	Silent plurihormonal unusual
167	68	Woman	No	Microadenoma	Cushing	0	0.002	0	0.003	0	11.722	24.512	69.236	Functioning corticotroph	8.508	0.907	0.003	0	0.046	1.431	Functioning corticotroph
168	69	Woman	No	Macroadenoma	Acromegaly	0.191	0.249	0.005	0.009	0.232	0.073	0.101	0.68	Functioning somatotroph	0.025	2.351	0.581	0.08	0	0.253	Functioning plurihormonal PIT1
169	66	Man	No	Macroadenoma	Hyperthyroidism	0.052	0.205	0.001	19.886	0.024	0.002	0.003	0.013	Functioning tyrotroph	0.049	1.494	1.778	0.918	0.041	0.646	Functioning plurihormonal PIT1
170	41	Man	Yes	Macroadenoma	Acromegaly	0.174	0	0	0.005	0.059	0.009	0.003	0.019	Functioning somatotroph	0.066	7.548	2.154	0.036	0.1	0.667	Functioning plurihormonal PIT1
171	57	Man	Yes	Macroadenoma	Without	0	1.989	0.001	1.033	0	0.001	0.004	0.102	Gonadotroph	0.041	11.323	0.003	0.114	10.567	1.476	Gonadotroph
172	32	Man	No	Macroadenoma	Acromegaly	1.777	0.001	0.001	0.059	1.632	0.005	0.004	0.093	Functioning somatotroph mixed	0.03	0.812	3.812	0.289	0.06	0.755	Functioning plurihormonal PIT1
173	66	Man	Yes	Macroadenoma	Without	0.022	0.194	0	5.318	0.02	0.02	0.03	0.29	Silent tyrotroph	0.085	1.024	1.797	0.08	0.207	0.643	Silent plurihormonal PIT1
174	62	Man	Yes	Macroadenoma	Without	0	1.339	0	0.003	0	0	0.003	0.039	Gonadotroph	0.039	9.029	0	0.475	0.577	0.893	Gonadotroph
175	44	Woman	Yes	Macroadenoma	Without	0.242	0.361	0.019	0.188	0.244	0.012	0.005	0.088	Silent plurihormonal unusual	0.043	18.128	0.05	0.214	15.57	1.05	Gonadotroph
176	44	Man	No	Macroadenoma	Acromegaly	37.351	0.014	0.085	15.385	24714	0.001	0.001	0.019	Functioning plurihormonal PIT1	0.179	0.021	2.476	0.06	0.175	0.605	Functioning plurihormonal PIT1
177	39	Woman	Yes	Macroadenoma	Acromegaly	1.169	0.002	0.001	0	0.033	0.046	0	0.113	Functioning somatotroph	0.042	0.363	1.154	0	0.542	0.898	Functioning plurihormonal PIT1
178	39	Man	Yes	Macroadenoma	Without	0.001	3.503	0.02	3.501	0.858	0.192	0	1.641	Silent plurihormonal unusual	0.044	5.205	0.053	0.069	5.924	0.791	Gonadotroph
179	28	Woman	Yes	Macroadenoma	Without	0	1.459	0	4.964	0.001	0	0	2.255	Silent plurihormonal unusual	0.034	12.988	0.001	1.245	1.776	0.661	Gonadotroph
180	67	Woman	Yes	Macroadenoma	Acromegaly	0.109	0.001	0	3.198	1.921	0.001	0.001	1.58	Functioning plurihormonal PIT1	0.221	1.303	6.073	0	0.056	0.919	Functioning plurihormonal PIT1
181	36	Man	Yes	Macroadenoma	Without	0	0.001	0	0.04	0	0	0	0.012	Null Cell	0.012	35.863	0	0.43	1.334	0.573	Gonadotroph
182	40	Man	Yes	Macroadenoma	Acromegaly	0.65	0.019	0.005	0.01	0.156	0.433	0	2.18	Functioning somatotroph	0.081	0.27	3.541	0.177	0.456	0.62	Functioning plurihormonal PIT1
183	43	Woman	No	Macroadenoma	Acromegaly	0.831	0.001	0	0.007	1.598	0	0	0	Functioning somatotroph mixed	0.308	0.032	4.613	0.496	0.069	1.112	Functioning plurihormonal PIT1
184	70	Man	Yes	Macroadenoma	Without	0	0.553	0.105	0	0	0	0.102	0.125	Gonadotroph	0.189	12.504	0	0.64	28.119	0.988	Gonadotroph
185	56	Woman	Yes	Macroadenoma	Acromegaly	0.534	0.002	0.001	0.001	0	0.001	0	0.039	Functioning somatotroph	0.021	0.031	1.585	0.018	0.241	1.099	Functioning plurihormonal PIT1
186	69	Woman	No	Macroadenoma	Without	0	0	0.001	0	0.004	3.629	67.419	72.3	Silent corticotroph	10.335	0.014	0.003	0.009	1.492	1.811	Silent corticotroph
187	63	Woman	Yes	Macroadenoma	Without	0	0	0.001	0	0	3.955	128.072	119.099	Silent corticotroph	12.469	0.57	0	0	1.791	1.612	Corticotroph
188	58	Woman	Yes	Macroadenoma	Without	0	0.22	0.008	0.001	0.012	0.021	0.158	0.316	Gonadotroph	0.06	5.516	0.044	0.045	8.441	1.043	Gonadotroph
189	55	Man	No	Macroadenoma	Without	0	0.089	0.008	0	0	0	0	0	Null Cell	0.078	8.176	0.003	0.147	4.842	1.047	Gonadotroph
190	44	Man	No	Microadenoma	Cushing	0.001	0.827	0.069	0	0.097	0.066	0.578	0.7	Gonadotroph	0.147	4.054	0.082	0.091	42.415	1.091	Gonadotroph
191	36	Woman	No	Microadenoma	Cushing	0	0	0.001	0	0	0.833	52.536	23.915	Functioning corticotroph	42.928	0.282	0	0.003	1.702	1.057	Functioning corticotroph
192	62	Man	No	Macroadenoma	Without	0.011	0.769	0.292	0.001	0.001	0.01	1.406	0.083	Gonadotroph	0.126	3.286	0.007	0.498	0.465	0.946	Gonadotroph
193	51	Woman	No	Macroadenoma	Without	0.001	0.033	0.001	0.448	0	0.001	0.108	0.024	Silent tyrotroph	0.124	0.129	2.149	0.371	1.579	0.956	Silent plurihormonal PIT1
194	42	Woman	No	Macroadenoma	Without	4.271	0.032	0.001	0.223	0.049	0.012	0.237	0.124	Silent somatotroph	0.45	0.096	2.229	0.09	0.174	0.858	Silent plurihormonal PIT1
195	51	Woman	No	Macroadenoma	Acromegaly	0.476	0	0	0.024	0.007	0	0	0	Functioning somatotroph	0.021	0.011	1.219	0.011	0.312	0.732	Functioning plurihormonal PIT1
196	27	Woman	No	Macroadenoma	Without	0.001	0	0.001	0	0.002	7.411	21.61	15.951	Silent corticotroph	6.683	0.029	0.002	0.012	1.824	0.795	Silent corticotroph
197	27	Woman	Yes	Macroadenoma	Acromegaly	2.93	0	0.001	0.001	0.005	0.002	0.022	0.003	Functioning somatotroph	0.048	0.039	1.288	0.002	0.174	0.947	Functioning plurihormonal PIT1
198	51	Woman	Yes	Macroadenoma	Without	0	0.19	0.105	0.001	0.001	0	0	0.12	Null Cell	0.032	9.676	0.001	0.012	5.316	1.126	Gonadotroph
199	78	Man	Yes	Macroadenoma	Without	0	0.064	0.004	0.004	0	0	0.01	0.31	Null Cell	0.145	14.415	0.062	0.104	11.764	1.313	Gonadotroph
200	65	Man	Yes	Macroadenoma	Without	0.001	0.044	0.02	1.755	0.002	0.003	0	0	Silent tyrotroph	0.026	9.213	0	0	0	0	Null Cell
201	77	Woman	No	Macroadenoma	Without	0	3.769	0.023	0.045	0.004	0	0	0	Gonadotroph	0.028	2.901	0.01	0.122	4.1	0.252	Gonadotroph
202	54	Woman	No	Microadenoma	Cushing	0.001	0.004	0.001	0.002	0.015	0.227	0.288	1.192	Functioning corticotroph	0.876	0.144	0.004	0.042	0.335	1.558	Gonadotroph
203	32	Man	Yes	Macroadenoma	Acromegaly	3.624	0	0.004	0.004	0.026	0	0	0.002	Functioning somatotroph	0.042	0.005	2.155	0.012	1.674	0.88	Functioning plurihormonal PIT1
204	58	Woman	Yes	Macroadenoma	Without	0.007	2.261	0.032	0.027	0.002	0	0.01	0.071	Gonadotroph	0.021	0.517	0.005	0.131	9.966	0.884	Gonadotroph
205	63	Man	Yes	Macroadenoma	Without	0	1.603	0	0.012	0	0	0.001	0.012	Gonadotroph	0.123	0.465	0.002	0.495	3.63	1.636	Gonadotroph
206	68	Woman	No	Macroadenoma	Acromegaly	4.379	0.001	0.006	0.071	0.07	0	0.001	0.003	Functioning somatotroph	0.034	0.205	2.222	0.047	0.4	1.5	Silent plurihormonal unusual
207	62	Man	No	Macroadenoma	Without	0	0.186	0	0.013	0	0	0.001	0.08	Gonadotroph	0.038	5.85	0	0.256	6.5	0.925	Gonadotroph
208	54	Woman	No	Macroadenoma	Acromegaly	0.274	0	0	0.105	0.017	0	0.001	0.002	Functioning somatotroph	0.042	0.019	1.995	0.012	0.12	1.444	Silent plurihormonal unusual
209	68	Woman	No	Macroadenoma	Without	0	0.231	0.001	0.006	0.033	0.001	0.002	0.283	Gonadotroph	0.029	3.145	0.006	0.048	7.302	0.771	Gonadotroph
210	40	Man	Yes	Macroadenoma	Without	0	0.536	0.004	0.023	0.001	0	0	0.03	Gonadotroph	0.032	5.174	0.002	0.08	4.996	1.041	Gonadotroph
211	50	Woman	Yes	Macroadenoma	Without	0	0.689	0.001	0.024	0	0	0.055	0.468	Gonadotroph	0.027	1.774	0.016	0.02	22.633	1.493	Gonadotroph
212	43	Woman	No	Microadenoma	Acromegaly	3.225	32.644	0.058	0	7.269	0.003	1.792	68.544	Functioning plurihormonal unusual	0.097	0.013	2.288	2.133	0.404	1.24	Functioning plurihormonal PIT1
213	48	Man	No	Macroadenoma	Without	0	2.467	0.023	0.006	0.001	0.006	0.156	0.321	Gonadotroph	0.045	3.013	0.003	1.122	5.643	1.122	Gonadotroph
214	74	Woman	Yes	Macroadenoma	Without	0	0.158	0.035	0	0	0	0	0.429	Gonadotroph	0.018	3.075	0.011	0.011	29.366	1.163	Gonadotroph
215	68	Man	No	Macroadenoma	Without	0	0.536	0.008	0.003	0.028	0.013	0.221	0.251	Gonadotroph	0.043	2.396	0.203	0.259	24.891	1.441	Gonadotroph
216	53	Woman	No	Macroadenoma	Without	0	0.003	0.004	0	0	0.011	110.608	0.158	Silent corticotroph	3.114	7.191	0	0.006	0.749	0.724	Silent corticotroph
217	58	Woman	Yes	Macroadenoma	Acromegaly	1.921	0	0.002	0.011	0.018	0	0	0	Functioning somatotroph	0.288	0.011	3.736	0.004	0.18	1.312	Functioning plurihormonal PIT1
218	42	Man	Yes	Macroadenoma	Without	0	0.975	0.006	0	0	0	0.004	0.117	Gonadotroph	0.02	7.926	0	0	3.178	1.388	Gonadotroph
219	54	Man	No	Macroadenoma	Cushing	0.001	0.002	0.003	0	0.003	5.94	67.981	42.566	Functioning corticotroph	4.947	0.005	0.002	0.01	0.197	1.984	Functioning corticotroph
220	63	Woman	Yes	Macroadenoma	Without	0	0	0.001	0	0	0	0.721	0.746	Null Cell	0.017	0.018	0.001	0.045	2.742	0.573	Gonadotroph
221	46	Woman	Yes	Macroadenoma	Without	0	0.054	0.044	0	0	0	0.049	0.294	Gonadotroph	0.025	2.279	0	0.011	25.309	1.386	Gonadotroph
222	65	Woman	Yes	Macroadenoma	Without	0	8.411	0	0	0	0	0.191	0.036	Gonadotroph	1.162	0.064	0	7.702	0.639	3.996	Silent plurihormonal unusual
223	42	Man	No	Macroadenoma	Without	0.011	0.001	0.001	0.001	0.053	0.001	0.002	0.012	Silent lactotroph	0.03	0.005	2.002	0.003	0.07	0.712	Silent plurihormonal PIT1
224	43	Man	Yes	Macroadenoma	Cushing	0	0	0.001	0	0	1.579	18.032	10.21	Functioning corticotroph	5.997	8.875	0	0.019	0.243	1.016	Functioning corticotroph
225	45	Man	No	Macroadenoma	Without	0	0	0	0	0	0	0.003	0.003	Null Cell	0.016	0.08	0	0.034	1.589	0.894	Gonadotroph
226	37	Man	No	Macroadenoma	Acromegaly	0.134	0	0.001	0	0.006	0.002	0.017	0.057	Functioning somatotroph	0.036	0.186	2.979	0.037	0.991	1.117	Functioning plurihormonal PIT1
227	42	Woman	Yes	Macroadenoma	Without	0.001	0	0.001	2.299	0	0.001	1.912	0.046	Silent tyrotroph	3.692	30.288	0	0.002	0.017	0.571	Silent corticotroph
228	39	Woman	Yes	Macroadenoma	Acromegaly	2.227	0	0	0.006	0	0	0.003	0	Functioning somatotroph	0.069	0.186	5.386	0.02	0.187	1.73	Functioning plurihormonal PIT1
229	66	Man	No	Macroadenoma	Without	0	0.017	0.01	0.004	0	0	0.001	0.03	Null Cell	0.028	5.059	0.006	0.005	17.676	0.753	Gonadotroph
230	47	Man	No	Microadenoma	Acromegaly	0.04	0.022	0.01	2.297	0.061	0.018	0.034	0.597	Silent tyrotroph	0.099	6.063	0.029	0.028	10.828	1.387	Gonadotroph
231	60	Man	No	Macroadenoma	Without	0.003	1.882	0.226	0.015	0.938	0.031	0.02	0.123	Gonadotroph	0.073	6.451	0.058	0.278	1.217	0.926	Gonadotroph
232	32	Woman	No	Macroadenoma	Acromegaly	0.027	0.049	0.062	1.76	2.381	0.198	0.164	0.239	Silent plurihormonal PIT1	0.475	1.337	1.117	0.369	2.48	1.069	Functioning plurihormonal PIT1
233	47	Man	No	Macroadenoma	Without	0	0.119	0.003	0.026	0.007	0.002	0.006	0.218	Gonadotroph	0.029	9.78	0.003	0.891	3.209	1.214	Gonadotroph
234	84	Man	Yes	Macroadenoma	Without	0	6.34	0.002	0.044	0.001	0.001	0.003	0.045	Gonadotroph	0.037	5.207	0.025	0.918	4.524	0.526	Gonadotroph
235	70	Man	No	Macroadenoma	Without	0	7.198	0.049	0.004	0.006	0.005	0.01	0.166	Gonadotroph	0.054	0.481	0.2	0.277	13.086	0.77	Gonadotroph
236	47	Woman	Yes	Macroadenoma	Acromegaly	0.197	0.006	0	0.153	0.112	0.022	0.016	0.044	Functioning somatotroph	0.033	0.112	1.026	0.021	0.027	0.521	Functioning plurihormonal PIT1
237	37	Man	Yes	Macroadenoma	Without	0	1.934	0.698	0.012	0.001	0	0	0.062	Gonadotroph	0.026	3.745	0	0.17	3.736	0.845	Gonadotroph
238	68	Man	Yes	Macroadenoma	Without	1.608	0.006	0.003	0.01	5.603	0.075	0.034	0.589	Silent somatotroph mixed	0.134	0.102	2.178	0.401	0.076	1.148	Silent plurihormonal PIT1
239	51	Woman	No	Macroadenoma	Acromegaly	0	1.504	0.005	0.012	0	0	0	0.417	Gonadotroph	0.068	1.101	0.026	0.825	9.822	1.02	Gonadotroph
240	62	Woman	Yes	Macroadenoma	Acromegaly	0.044	0	0	1.203	0.355	0	0	0.002	Functioning plurihormonal PIT1	0.194	0.106	1.745	0.119	0.109	1.485	Functioning plurihormonal PIT1
241	35	Man	Yes	Macroadenoma	Acromegaly	1.591	0.006	0.001	0.004	0.048	0.351	0.705	3.423	Functioning plurihormonal unusual	3.485	1.311	2.79	0.277	0.486	1.991	Functioning plurihormonal unusual
242	51	Woman	Yes	Macroadenoma	Without	0	0.383	0.061	0.092	0.014	0.008	0.016	0.159	Gonadotroph	0.056	11.656	0.023	0.119	4.719	1.167	Gonadotroph
243	40	Woman	No	Macroadenoma	Cushing	0	0.001	0.001	0	0	1.067	1.258	3.566	Functioning corticotroph	8.548	68.828	0.002	0.069	0.056	1.061	Functioning corticotroph
244	55	Man	No	Macroadenoma	Without	0	0.076	0	0.014	0	0	0.002	0.019	Null Cell	0.026	5.215	0	0.244	11.783	0.791	Gonadotroph
245	38	Man	Yes	Macroadenoma	Without	0	0.304	0	0	0.001	0	0.001	0.01	Gonadotroph	0.03	6.304	0.184	1.526	2.282	0.881	Gonadotroph
246	36	Man	Yes	Macroadenoma	Without	0	0	0	0	0.011	12.483	4.9	38.751	Silent corticotroph	12.576	0.086	0.002	0.014	0.25	1.416	Silent corticotroph
247	17	Man	Yes	Macroadenoma	Without	0	0.001	0	0	0	0.24	1.482	0.002	Silent corticotroph	3.177	3.016	0	0.138	1.512	1.238	Silent corticotroph
248	62	Woman	No	Macroadenoma	Without	0	0	0	0	0	0.001	0.083	0.003	Null Cell	1.479	7.448	0	0.02	3.879	0.779	Silent plurihormonal unusual
249	55	Man	No	Macroadenoma	Without	0.001	0.495	0.024	0.016	0.012	0.005	0.003	0.241	Gonadotroph	0.026	23.351	0.017	0.149	10.866	0.881	Gonadotroph
250	43	Woman	Yes	Macroadenoma	Without	0.001	0.002	0	0.009	0.06	0.002	37.02	0.013	Silent corticotroph	3.236	12.843	0.02	0.057	0.128	0.846	Silent corticotroph
251	58	Man	Yes	Macroadenoma	Without	0	0.001	0.005	0.018	0	0.001	0.043	0.065	Null Cell	0.096	0.048	0.001	0.428	4.062	0.815	Gonadotroph
IHC, immunohistochemistry; Intense colors: > p25 Fold Change values; Light colors: < p25 Fold Change values
